# Supplementary material for: Is There a Balance in Oxidative-Antioxidant Status in Blood Serum of Patients with Advanced Endometriosis?
Source: Antioxidants (Basel). 2021 Jul 8;10(7):1097. doi: 10.3390/antiox10071097 (PMC8301022; doi:10.3390/antiox10071097)
Supplement: Supplementary file 1 [file antioxidants-10-01097-s001.zip]

Archive with 1 entries (1 files):
- antioxidants-1248709-supplementary.pdf
